# Supplementary material for: Bead-jet printing enabled sparse mesenchymal stem cell patterning augments skeletal muscle and hair follicle regeneration
Source: Nat Commun. 2022 Dec 3;13:7463. doi: 10.1038/s41467-022-35183-8 (PMC9718784; doi:10.1038/s41467-022-35183-8)
Supplement: Supplementary file 11 — Source Data [file 41467_2022_35183_MOESM11_ESM.xlsx]

## Sheet: Figure 1
Fig. 1g Deviation distance (µm)				Fig. 1h Cell viability (%)				Fig. 1j Structure bending angle (θ)
5 mm	8 mm	12 mm		Control	In medium	In gelatin		Layer 3	Layer 6	Layer 9	Layer 12	Layer 15
100	80	160		89.4	90.2	82.2		85	72.332	58.35	56.31	49.84
60	60	200		92	91.3	82.4		88.2	66.44	56.62	57.693	54.47
20	140	120		92.5	89.7	83.5		83.4	70.35	59.745	54.782	50.31
20	100	280
40	20	320
80	20	320
40	200	320
20	200	240
20	0	120
20	200	80
40	160	400
20	0	320
60	0	400
60	180	80
120	0	120
20	80	80
20	0	80
60	60	120
40	80	200
20	160	160
20	60	200
20	240	200
20	200	280
120	20	80
20	0	100
20	200	120
0	180	480
0	160	400
0	140	440
80	120	320
60	180	360
120	120	320
100	240	320
60	200	280
40	180	300
60	160	300
80	180	280
20	80	40
20	160	400
20	60	420
60	180	420
60	120	520
120	240	480
20	60	480
20	240	560
120	200	360
0	0	320
0	80	300
0	0	412
0	0	412

## Sheet: Figure 2
Fig. 2a (ⅰ)						Fig. 2b (ⅰ)				Fig. 2c (ⅰ)					ⅰ	Fig. 2d (ⅰ) Yield Strain (%)			Fig. 2e (ⅰ) Storage modulus G' (Pa)			Fig. 2h Porosity (%)
Frequency (Hz)	Modulus (Pa)					Shear Rate (1/s)	Viscosity (Pa.s)			Strain(%)	Modulus (Pa)					Gelatin Bulk	Gelatin Beads		Gelatin Bulk	Gelatin Beads			Low packing			High packing
	Gelatin Beads G''	Gelatin Bulk G'	Gelatin Bulk G''	Gelatin Beads G'			Gelatin Bulk	Gelatin Beads			Gelatin bulk-G'	Gelatin bulk-G''	Gelatin beads-G'	Gelatin beads-G''		408.1	83.8		539.6	931.1		Small	14.596	12.687	15.073	1.51	1.377	1.032
99.9493	11991	0.74706	14941	3540.6		0.01	170000000	13100000		0.1	265.14	2.6892	1015.4	9.6277		340.6	85.8		936.7	1053.8		Large	9.71	11.486	13.564	1.7	1.454	1.232
74.962	6531.6	0.36993	7398.7	666.33		0.0172	81500000	8300000		0.142	252.93	1.9882	1013.9	10.138		451.9	133.2		462.3	889.9
56.1817	2301.1	0.15261	3052.2	382.56		0.0296	13100000	5030000		0.203	247.04	2.002	1011.3	10.105
42.1761	966.38	0.06673	1334.6	681.32		0.0509	3920000	2760000		0.289	245.62	2.0426	1009	10.117		Fig. 2d (ⅱ) Yield Strain (%)			Fig. 2e (ⅱ) Storage modulus G' (Pa)			Fig. 2k Porosity (%)
31.6718	408.06	0.02871	574.16	838.93		0.088	1720000	1490000		0.413	247.3	1.9592	1006.3	9.9429		Matrigel Bulk	Matrigel Beads		Matrigel Bulk	Matrigel Beads			Low packing			High packing
23.7141	242.94	0.01249	249.74	912.02		0.151	880000	814000		0.589	251.51	1.8993	1003.9	9.4613		76.58	91.8		115.7	123.2		Small	6.099	2.597	3.085	1.817	2.214	3.2
17.8254	111.89	4.1027	101.39	938.1		0.258	453000	449000		0.839	257.97	1.8331	1004.3	10.11		84.8	74.1		73.6	108.6		Large	8.03	9.599	7.303	1.727	1.539	1.895
13.3372	53.51	57.605	46.156	950.54		0.444	285000	257000		1.2	265.48	1.8397	1005.2	10.187		83.1	61.1		118.5	108.1
9.99493	28.009	87.784	20.763	955.79		0.763	176000	151000		1.71	274.18	1.8172	1005.4	10.607
7.4962	16.826	102.15	9.6139	954.98		1.31	111000	82295		2.43	283.23	1.7882	1003.2	11.076
5.61817	12.542	113.68	5.3335	956.19		2.25	68914	39803		3.47	293.25	1.7663	1000.3	11.854
4.21761	11.132	123.06	3.3949	958.14		3.87	47520	15435		4.95	303.81	1.7535	996.05	12.983
3.16718	9.9052	129.11	2.8125	956.76		6.66	32172	5592.1		7.06	315.27	1.761	988.92	15.397
2.37141	9.504	133.26	2.0504	954.36		11.5	22514	2227.9		10.1	327.52	1.742	973.71	19.922
1.78254	9.4399	136.97	1.6207	951.52		19.7	16537	1207.7		14.4	340.55	1.7216	947.64	27.432
1.33372	9.5715	140.94	1.4015	948.6						20.5	355.29	1.6993	898.83	43.01
0.99949	9.9257	145.33	1.2297	945.39						29.2	372.85	1.6862	814.05	74.534
0.74962	10.455	150.45	1.1473	942.12						41.6	395.79	1.6801	665.93	128.16
0.56182	11.06	156.26	1.1307	938.82						59.3	428.84	1.6738	453.79	164.33
0.42176	11.882	163.71	1.0963	935.47						84.6	479.39	1.6573	275.9	153.64
0.31672	12.721	173.56	1.1462	931.89						121	557.51	1.6088	146.8	129.74
0.23714	14.001	186.83	1.2072	927.95						172	672.7	1.5589	58.67	88.297
0.17825	14.863	204.64	1.3333	924.52						245	778.82	10.588	23.475	50.452
0.13337	16.169	228.57	1.5284	921.37						350	90.919	143.01	12.264	31.558
0.09995	17.49	260.15	1.7419	918.87						499	62.963	120.68	6.5435	20.048
Fig. 2a (ⅱ)						Fig. 2b (ⅱ)				Fig. 2c (ⅱ)
Frequency (Hz)	Modulus (Pa)					Shear Rate (1/s)	Viscosity (Pa.s)			Strain(%)	Modulus (Pa)
	Matrigel Beads G''	Matrigel Bulk G'	Matrigel Bulk G''	Matrigel Beads G'			Matrigel Beads	Matrigel Bulk			Matrigel beads-G''	Matrigel bulk-G'	Matrigel bulk-G''	Matrigel beads-G'
99.9493	17160	1957.3	16771	2252.1		0.012	2230000	2970000		0.1	7.0743	115.77	5.8145	90.505
74.962	9956.3	195.21	8268.3	347.55		0.0194	1240000	1140000		0.142	7.0469	120.57	5.839	90.819
56.1817	5898.1	0.15327	3065.4	0.29491		0.032	667000	608000		0.203	6.5304	125.96	6.012	91.104
42.1761	3120.9	0.06396	1279.3	0.15605		0.0534	343000	354000		0.289	6.8326	131.75	6.0789	91.433
31.6718	1736.8	34.711	537.2	0.08684		0.0896	171000	193000		0.413	6.7861	137.93	6.1691	91.66
23.7141	981.51	100.56	235.53	0.04908		0.151	91003	108000		0.589	6.8346	144.22	6.2461	92.076
17.8254	553.31	107.71	106.86	0.02767		0.258	50555	65422		0.839	6.8572	151.31	6.4023	92.454
13.3372	312.17	109.14	51.065	0.01561		0.444	26525	40918		1.2	6.8279	158.73	6.5245	92.863
9.99493	176.75	108.88	25.36	31.794		0.763	13708	24224		1.71	6.8361	166.66	6.6855	93.291
7.4962	103.35	105.57	14.506	46.497		1.31	7009.2	13986		2.43	6.8137	175.14	6.8778	93.711
5.61817	61.356	106.26	10.519	54.2		2.25	3396.8	8059		3.47	6.8373	184.1	7.0812	94.168
4.21761	36.521	107.29	8.7526	59.947		3.87	1618.5	4451.8		4.95	6.8491	194.95	7.3423	94.692
3.16718	21.983	107.66	8.3654	61.149		6.66	856.54	2631.8		7.06	6.8653	189.79	7.2386	95.291
2.37141	14.561	107.95	8.114	62.577		11.5	449.48	1680.1		10.1	6.8935	167.04	6.7357	96.076
1.78254	10.46	108.71	8.3804	63.838		20.1	240.85	1225.2		14.4	6.9199	142.45	6.139	97.316
1.33372	8.1107	107.41	8.4243	67.238						20.5	6.9728	113.9	5.4304	99.165
0.99949	6.7806	107.15	8.9271	68.876						29.2	7.4674	85.505	4.3759	99.717
0.74962	5.8473	108	9.7763	69.666						41.6	11.351	91.856	4.3684	75.762
0.56182	5.6917	108.42	10.333	70.21						59.3	10.154	30.575	21.218	21.315
0.42176	5.3116	107.27	10.736	70.216						84.6	6.6608	16.115	18.283	4.0494
0.31672	5.0663	104.56	10.77	69.962						121	4.3988	4.6668	15.611	0.8862
0.23714	4.9381	103.36	10.95	69.624						172	3.0891	2.4181	11.977	0.02249
0.17825	4.9792	101.43	10.919	69.257						245	2.2878	1.0976	8.9198	0.00011439
0.13337	5.0823	101.72	11.502	68.767						350	1.7173	0.5546	6.8885	8.59e-05
0.09995	5.2065	103.3	11.4	68.297						499	1.3447	0.30906	5.7123	6.72e-05

## Sheet: Figure 3
Fig. 3b
	HDG			150			300			1500			3000			6000
D1	0.321	0.293	0.286	0.207	0.272	0.178	0.533	0.629	0.468	0.549	0.593	0.545	0.611	0.654	0.59	0.335	0.321	0.399
D4	0.286	0.366	0.349	0.297	0.292	0.374	0.469	0.499	0.455	0.917	0.795	0.822	0.577	0.599	0.67	0.394	0.386	0.366
D7	1.296	1.569	1.295	0.353	0.329	0.408	0.691	0.696	0.778	1.721	1.644	1.546	1.102	1.012	1.064	0.64	0.494	0.517
D14	1.391	1.377	1.239	1.383	0.754	1.043	2.262	2.336	2.402	4.539	4.211	4.019	3.741	3.912	3.918	3.08	3.626	3.666
Fig. 3c
	HDG			150			300			1500			3000			6000
D1	0.755	0.84	0.865	0.897	0.816	0.831	1.051	1.056	1.2	0.999	0.985	0.966	0.931	0.953	0.929	0.901	0.897	0.938
D4	0.839	1.104	0.987	0.956	0.816	0.829	1.191	1.163	1.154	1.088	1.085	1.099	0.996	1.097	1.001	1.016	0.976	1.028
D7	1.259	1.262	1.311	1.029	0.955	0.926	1.174	1.239	1.216	1.399	1.381	1.388	1.343	1.306	1.311	1.41	1.255	1.354
D14	1.399	1.387	1.323	0.838	1.124	1.062	1.258	1.297	1.266	1.435	1.415	1.42	1.387	1.351	1.362	1.391	1.327	1.182
Fig. 3d												Fig. 3i
	HDG			LDB			HDB						HDG			LDB			HDB
D0	82000	86000	91000	86000	86000	103000	126000	103000	96000			D0	28	27	26.5	15	12	14.4	31	30	26
D3	138000	121000	121000	147000	138000	184000	119000	112000	107000			D3	15.385	22.917	23.333	4.444	3.571	3.846	25.111	23.256	24.74
D7	135000	124000	134000	175000	184000	154000	231000	287000	229000			D7	3.064	4.559	3.429	0.5	0	0	13.176	15.159	12.289
D14	380000	406000	404000	411000	567000	513000	1523000	1443000	1168000
Fig. 3e												Fig. 3k
	HDG			LDB			HDB						HDG			LDB			HDB
D0	4.9	6.2	5.6	11.5	7.6	8.4	10.3	9.7	12.7			D3	0.077	0.078	0.066	0.053	0.056	0.05	0.105	0.128	0.115
D3	6.6	6.1	5.8	18.4	10.2	11	21.6	19.5	35.2			D7	0.21	0.237	0.287	0.105	0.099	0.105	0.457	0.468	0.445
D7	11.3	13.8	9.6	18.1	16.4	15.9	44.8	26.2	32.7
D14	36.3	26.9	17	50.4	85.8	77.8	409.6	285.4	230.6
Fig. 3f
	HDG			LDB			HDB
D3	0.153	0.153	0.161	0.234	0.234	0.234	0.205	0.266	0.228
D5	0.262	0.244	0.279	0.29	0.286	0.307	0.599	0.506	0.561
D7	0.34	0.344	0.394	0.444	0.385	0.517	0.746	0.643	0.837
D10	0.621	0.661	0.674	0.849	0.835	0.84	0.909	0.97	0.939
Fig. 3g
D0		D3		D7
LDB	HDB	LDB	HDB	LDB	HDB
0.99843	0.91927	0.87234	0.96419	0.84787	0.41112
0.82754	0.94696	0.85738	0.89226	0.91045	0.89565
0.879	0.93351	0.98799	0.85961	0.85857	0.13627
0.86184	0.9917	0.97837	0.92394	0.64857	0.62381
0.84824	0.90294	0.86236	0.95775	0.99563	0.46703
0.95327	0.94973	0.96678	0.93714	0.78016	0.51282
0.84444	0.93165	0.89094	0.87332	0.93394	0.48186
0.81843	0.96933	0.89193	0.95313	0.89292	0.3825
0.81649	0.91643	0.97663	0.81995	0.85443	0.3274
0.84767	0.9289	0.84419	0.62423	0.86214	0.82189
0.84724	0.96006	0.98865	0.74386	0.75304	0.61197
0.81565	0.9827	0.93682	0.8229	0.7047	0.86681
0.8443	0.91815	0.82615	0.8905	0.87652	0.55597
0.71798	0.98086	0.93139	0.89136	0.71485	0.84418
0.9806	0.98571	0.91554	0.88107	0.84265	0.83594
0.86982	0.93151	0.96565	0.7413	0.88007	0.94624
0.81457	0.94721	0.71944	0.82645	0.8	0.62152
	0.93343	0.88106	0.79722	0.73984	0.48112
	0.93624	0.95687	0.72277	0.92466	0.467
	0.86771	0.94268	0.5894	0.71373	0.59153
	0.9595	1	0.83804	0.71485	0.66609
	0.98142	0.94315	0.76008	0.87449	0.49562
	0.86558		0.60536	0.9443	0.47466
			0.69261	0.79618	0.65462
			0.71248	0.80098	0.69118
			0.71522	0.97357	0.51552
			0.70127	0.86979	0.93895
			0.85327	0.79765	0.56499
			0.67475	0.85655	0.83425
			0.86325	0.9122	0.73684
			0.72234	0.86472	0.52007
			0.79682	0.95482	0.70435
			0.87823	0.85797	0.69132
			0.84301	0.9494	0.49213
			0.85413	0.87566
			0.97639	0.82626
			0.93764	0.77322
			0.99748	0.75505
			0.69922	0.67229
			0.96364	0.90155
			0.79177	0.80813
			0.87924	0.94373
			0.85511
			0.77419
			0.83636
			0.65112

## Sheet: Figure 5
Fig. 5a			Fig. 5b			Fig. 5c				Fig. 5d				Fig. 5g				Fig. 5i
Size	Concentration		Size	Concentration		Size	Concentration			HDG	LDB	HDB		Distance	Cell Tracker Red	PKH67-HDB-EVs		EV-	2.5 μg/ml	5 μg/ml
0.5	0		0.5	0		0.5	0			174.4	182.7	170.2		0	108	61		0.087	0.155	0.25
1.5	0		1.5	0		1.5	0			176.3	181.8	175.9		0.1244	88.763	16.093		0.075	0.168	0.27
2.5	0		2.5	0		2.5	0			173	174.7	176.8		0.2488	85.995	24.053		0.088	0.14	0.201
3.5	0		3.5	0		3.5	0							0.3733	83.494	5.159
4.5	0		4.5	0		4.5	0			Fig. 5e				0.4977	79.369	2.763
5.5	0		5.5	0		5.5	0			HDG	LDB	HDB		0.6221	76.383	11.198		Fig. 5k
6.5	0		6.5	0		6.5	0			11300000000	9450000000	25700000000		0.7465	70.631	36.046		EV-	HDG-EV+	LDB-EV+	HDB-EV+
7.5	0		7.5	0		7.5	0			10400000000	10700000000	24300000000		0.8709	68.548	16.731		20.6897	38.6667	37.5	36.3636
8.5	0		8.5	0		8.5	0			10400000000	10500000000	28600000000		0.9953	69.705	15.145		16.129	32	35.1648	38.75
9.5	0		9.5	0		9.5	0							1.1198	69.544	10.057		20	34.4	33	34.127
10.5	0		10.5	0		10.5	0							1.2442	71.012	16.343
11.5	0		11.5	0		11.5	0							1.3686	74.329	8.023
12.5	0		12.5	0		12.5	0							1.493	70.195	18.019
13.5	0		13.5	0		13.5	0							1.6174	70.898	2.018
14.5	0		14.5	0		14.5	0							1.7418	77.566	23.922
15.5	0		15.5	0		15.5	0							1.8663	94.36	34.281
16.5	0		16.5	0		16.5	0							1.9907	101.11	27.75
17.5	0		17.5	0		17.5	0							2.1151	108.88	18.193
18.5	0		18.5	0		18.5	0							2.2395	113.826	55.365
19.5	0		19.5	0		19.5	0							2.3639	113.418	27.352
20.5	0		20.5	0		20.5	0							2.4883	110.412	43.602
21.5	0		21.5	0		21.5	0							2.6128	105.518	73.308
22.5	0		22.5	0		22.5	0							2.7372	98.681	77.651
23.5	0		23.5	0		23.5	0							2.8616	88.011	32.34
24.5	0		24.5	0		24.5	0							2.986	74.982	2.261
25.5	0		25.5	0		25.5	0							3.1104	75.366	8.542
26.5	0		26.5	0		26.5	0							3.2348	75.327	3.081
27.5	0		27.5	0		27.5	0							3.3593	87.145	47.484
28.5	0		28.5	0		28.5	0							3.4837	101.378	65.034
29.5	0		29.5	0		29.5	0							3.6081	141.636	104.641
30.5	0		30.5	0		30.5	0							3.7325	172.038	162.899
31.5	0		31.5	0		31.5	0							3.8569	195.011	204.394
32.5	0		32.5	0		32.5	0							3.9813	219.334	202.345
33.5	0		33.5	0		33.5	0							4.1058	211.372	217.997
34.5	0		34.5	0		34.5	0							4.2302	187.381	180.148
35.5	0		35.5	0		35.5	0							4.3546	134.003	83.948
36.5	0		36.5	0		36.5	0							4.479	84.172	27.788
37.5	0		37.5	0		37.5	0							4.6034	65.124	3.91
38.5	0		38.5	0		38.5	0							4.7278	67.489	8.861
39.5	0		39.5	0		39.5	0							4.8523	65.218	9.487
40.5	0		40.5	0		40.5	0							4.9767	75.843	22.264
41.5	0		41.5	0		41.5	0							5.1011	97.115	13.625
42.5	0		42.5	0		42.5	0							5.2255	102.118	23.935
43.5	0		43.5	0		43.5	0							5.3499	91.299	41.158
44.5	0		44.5	0		44.5	0							5.4743	75.802	6.034
45.5	0		45.5	0		45.5	0							5.5988	66.983	1.562
46.5	0		46.5	0		46.5	0							5.7232	67.349	2.121
47.5	0		47.5	0		47.5	0							5.8476	75.99	4.4
48.5	0		48.5	0		48.5	0							5.972	85.924	5.142
49.5	0		49.5	0		49.5	0							6.0964	97.937	10.446
50.5	0		50.5	0		50.5	0							6.2208	101.018	37.952
51.5	0		51.5	0		51.5	5.71429							6.3453	87.101	37.116
52.5	0		52.5	0		52.5	5.71429							6.4697	84.386	22.428
53.5	0		53.5	0		53.5	11.4286							6.5941	81.997	14.183
54.5	0		54.5	3.33333		54.5	17.1429							6.7185	70.403	0.377
55.5	0		55.5	6.66667		55.5	22.8571							6.8429	66.152	2.633
56.5	0		56.5	6.66667		56.5	34.2857							6.9673	64.173	5.786
57.5	0		57.5	10		57.5	51.4286							7.0918	64.397	0.715
58.5	0		58.5	16.6667		58.5	74.2857							7.2162	61.491	1.254
59.5	0		59.5	20		59.5	108.571							7.3406	60.983	0.593
60.5	0		60.5	30		60.5	154.286							7.465	66.092	0
61.5	0		61.5	40		61.5	222.857							7.5894	80.2	0.497
62.5	0		62.5	53.3333		62.5	320							7.7138	70.355	13.336
63.5	0		63.5	70		63.5	462.857							7.8383	81.192	40.246
64.5	10		64.5	93.3333		64.5	668.571							7.9627	89.331	47.192
65.5	23.3333		65.5	123.333		65.5	965.714							8.0871	105.787	76.542
66.5	56.6667		66.5	166.667		66.5	1394.29							8.2115	112.007	97.316
67.5	140		67.5	223.333		67.5	2005.71							8.3359	112.946	93.789
68.5	320		68.5	300		68.5	2880							8.4603	110.306	62.68
69.5	700		69.5	403.333		69.5	4137.14							8.5848	155.467	98.235
70.5	1460		70.5	543.333		70.5	5902.86							8.7092	224.909	200.666
71.5	2876.67		71.5	733.333		71.5	8394.29							8.8336	255	255
72.5	5396.67		72.5	993.333		72.5	11857.1							8.958	255	255
73.5	9663.33		73.5	1353.33		73.5	16657.1							9.0824	255	251.622
74.5	16533.3		74.5	1846.67		74.5	23222.9							9.2068	255	245.28
75.5	27060		75.5	2530		75.5	32131.4							9.3313	245.041	212.96
76.5	42470		76.5	3473.33		76.5	44085.7							9.4557	179.327	109.222
77.5	64063.3		77.5	4783.33		77.5	59977.1							9.5801	109.37	17.853
78.5	93093.3		78.5	6596.67		78.5	80885.7							9.7045	70.818	16.215
79.5	130670		79.5	9116.67		79.5	108137							9.8289	55.177	1.068
80.5	177647		80.5	12603.3		80.5	143326							9.9533	40.645	1.178
81.5	234597		81.5	17436.7		81.5	188411							10.0778	42.127	0
82.5	301860		82.5	24116.7		82.5	245789
83.5	379603		83.5	33340		83.5	318406
84.5	468023		84.5	46036.7		84.5	409971
85.5	567517		85.5	63466.7		85.5	525171
86.5	678927		86.5	87313.3		86.5	670000
87.5	803787		87.5	119837		87.5	852194
88.5	944603		88.5	164090		88.5	1.08171e+06
89.5	1105170		89.5	224267		89.5	1.37138e+06
90.5	1.29089e+06		90.5	306287		90.5	1.7375e+06
91.5	1509170		91.5	418697		91.5	2200640
92.5	1.76966e+06		92.5	574000		92.5	2.78617e+06
93.5	2084530		93.5	790327		93.5	3.52481e+06
94.5	2.46844e+06		94.5	1.09309e+06		94.5	4.45305e+06
95.5	2.9383e+06		95.5	1.51614e+06		95.5	5613080
96.5	3.5126e+06		96.5	2101800		96.5	7.05258e+06
97.5	4210370		97.5	2.89927e+06		97.5	8824080
98.5	5049830		98.5	3961460		98.5	10983900
99.5	6.0468e+06		99.5	5.34066e+06		99.5	13590900
100.5	7.21315e+06		100.5	7.08367e+06		100.5	16704600
101.5	8555600		101.5	9.22704e+06		101.5	20382600
102.5	10075100		102.5	11793100		102.5	24678000
103.5	11767200		103.5	14786800		103.5	29635500
104.5	13622800		104.5	18193400		104.5	35286200
105.5	15630700		105.5	21977800		105.5	41642800
106.5	17779300		106.5	26084200		106.5	48693800
107.5	20059900		107.5	30437700		107.5	56398200
108.5	22468500		108.5	34947500		108.5	64682900
109.5	25007900		109.5	39511500		109.5	73441600
110.5	27688000		110.5	44022300		110.5	82538700
111.5	30526000		111.5	48374200		111.5	91816100
112.5	33544200		112.5	52470400		112.5	101104000
113.5	36768100		113.5	56229300		113.5	110233000
114.5	40222900		114.5	59589900		114.5	119046000
115.5	43930200		115.5	62514000		115.5	127411000
116.5	47904200		116.5	64987300		116.5	135230000
117.5	52149000		117.5	67017700		117.5	142438000
118.5	56656300		118.5	68631500		118.5	149010000
119.5	61404300		119.5	69869500		119.5	154957000
120.5	66357300		120.5	70782200		120.5	160317000
121.5	71466600		121.5	71424500		121.5	165152000
122.5	76671700		122.5	71852700		122.5	169541000
123.5	81902600		123.5	72120500		123.5	173572000
124.5	87081900		124.5	72277400		124.5	177336000
125.5	92127900		125.5	72367100		125.5	180924000
126.5	96957300		126.5	72427200		126.5	184423000
127.5	101490000		127.5	72488800		127.5	187914000
128.5	105651000		128.5	72577300		128.5	191468000
129.5	109377000		129.5	72712900		129.5	195151000
130.5	112620000		130.5	72910800		130.5	199019000
131.5	115351000		131.5	73182600		131.5	203120000
132.5	117561000		132.5	73536300		132.5	207495000
133.5	119262000		133.5	73977100		133.5	212177000
134.5	120487000		134.5	74507500		134.5	217191000
135.5	121286000		135.5	75127600		135.5	222558000
136.5	121720000		136.5	75835100		136.5	228288000
137.5	121854000		137.5	76625600		137.5	234387000
138.5	121756000		138.5	77491800		138.5	240852000
139.5	121483000		139.5	78424000		139.5	247670000
140.5	121083000		140.5	79409900		140.5	254821000
141.5	120589000		141.5	80434700		141.5	262276000
142.5	120017000		142.5	81481000		142.5	269992000
143.5	119371000		143.5	82529300		143.5	277918000
144.5	118640000		144.5	83558600		144.5	285992000
145.5	117807000		145.5	84547100		145.5	294139000
146.5	116850000		146.5	85472700		146.5	302275000
147.5	115748000		147.5	86314000		147.5	310305000
148.5	114482000		148.5	87051700		148.5	318128000
149.5	113045000		149.5	87668600		149.5	325634000
150.5	111437000		150.5	88151300		150.5	332711000
151.5	109670000		151.5	88490400		151.5	339246000
152.5	107767000		152.5	88681000		152.5	345127000
153.5	105762000		153.5	88723000		153.5	350247000
154.5	103695000		154.5	88620800		154.5	354509000
155.5	101612000		155.5	88383500		155.5	357826000
156.5	99560500		156.5	88024000		156.5	360126000
157.5	97587800		157.5	87558500		157.5	361352000
158.5	95738000		158.5	87005600		158.5	361466000
159.5	94050300		159.5	86385900		159.5	360449000
160.5	92556600		160.5	85720500		160.5	358300000
161.5	91281300		161.5	85030900		161.5	355039000
162.5	90240300		162.5	84337800		162.5	350701000
163.5	89441100		163.5	83660800		163.5	345342000
164.5	88882700		164.5	83017500		164.5	339028000
165.5	88556700		165.5	82423900		165.5	331842000
166.5	88447200		166.5	81893100		166.5	323874000
167.5	88532200		167.5	81436400		167.5	315225000
168.5	88783700		168.5	81061900		168.5	305998000
169.5	89168900		169.5	80775900		169.5	296303000
170.5	89650800		170.5	80581800		170.5	286246000
171.5	90189200		171.5	80481000		171.5	275935000
172.5	90741600		172.5	80472900		172.5	265471000
173.5	91264100		173.5	80554700		173.5	254953000
174.5	91713100		174.5	80722200		174.5	244471000
175.5	92046300		175.5	80969400		175.5	234107000
176.5	92224300		176.5	81289100		176.5	223935000
177.5	92212200		177.5	81672700		177.5	214020000
178.5	91981300		178.5	82110900		178.5	204416000
179.5	91510200		179.5	82593100		179.5	195169000
180.5	90785800		180.5	83108200		180.5	186317000
181.5	89804300		181.5	83644500		181.5	177886000
182.5	88571200		182.5	84189700		182.5	169898000
183.5	87100400		183.5	84731200		183.5	162364000
184.5	85414000		184.5	85256200		184.5	155292000
185.5	83540500		185.5	85751700		185.5	148682000
186.5	81513100		186.5	86204900		186.5	142531000
187.5	79367700		187.5	86602800		187.5	136830000
188.5	77141200		188.5	86933000		188.5	131568000
189.5	74869500		189.5	87183300		189.5	126732000
190.5	72585800		190.5	87342200		190.5	122304000
191.5	70319800		191.5	87398600		191.5	118268000
192.5	68096400		192.5	87342600		192.5	114605000
193.5	65935700		193.5	87164700		193.5	111293000
194.5	63852300		194.5	86857100		194.5	108314000
195.5	61856200		195.5	86412600		195.5	105646000
196.5	59952900		196.5	85825800		196.5	103267000
197.5	58144000		197.5	85092600		197.5	101156000
198.5	56427900		198.5	84210500		198.5	99292300
199.5	54800700		199.5	83178600		199.5	97653700
200.5	53256700		200.5	81997800		200.5	96219000
201.5	51789200		201.5	80670800		201.5	94967300
202.5	50391100		202.5	79202000		202.5	93877500
203.5	49055100		203.5	77597700		203.5	92928900
204.5	47774400		204.5	75865800		204.5	92101500
205.5	46542700		205.5	74015600		205.5	91375300
206.5	45354800		206.5	72058100		206.5	90731100
207.5	44206300		207.5	70005500		207.5	90150300
208.5	43093700		208.5	67870900		208.5	89615200
209.5	42014700		209.5	65668200		209.5	89108600
210.5	40967900		210.5	63412000		210.5	88614800
211.5	39952500		211.5	61117100		211.5	88118700
212.5	38968700		212.5	58798000		212.5	87606700
213.5	38017300		213.5	56469200		213.5	87066400
214.5	37099300		214.5	54144600		214.5	86486800
215.5	36216200		215.5	51837200		215.5	85858200
216.5	35369600		216.5	49559300		216.5	85172700
217.5	34561200		217.5	47321700		217.5	84423400
218.5	33792300		218.5	45134400		218.5	83605400
219.5	33064400		219.5	43005700		219.5	82714800
220.5	32378200		220.5	40942900		220.5	81749600
221.5	31734300		221.5	38951700		221.5	80708800
222.5	31132500		222.5	37036600		222.5	79592800
223.5	30572200		223.5	35201000		223.5	78403400
224.5	30052100		224.5	33446900		224.5	77143000
225.5	29570300		225.5	31775500		225.5	75815600
226.5	29124300		226.5	30187000		226.5	74425500
227.5	28711000		227.5	28680900		227.5	72978100
228.5	28326800		228.5	27255700		228.5	71479100
229.5	27967900		229.5	25909800		229.5	69934900
230.5	27630000		230.5	24640900		230.5	68352100
231.5	27308900		231.5	23446500		231.5	66737600
232.5	27000200		232.5	22323600		232.5	65098300
233.5	26699800		233.5	21269500		233.5	63441200
234.5	26404000		234.5	20281000		234.5	61773200
235.5	26109500		235.5	19355100		235.5	60101000
236.5	25813300		236.5	18488700		236.5	58431100
237.5	25513500		237.5	17678900		237.5	56769700
238.5	25208600		238.5	16922800		238.5	55122600
239.5	24897700		239.5	16217500		239.5	53495200
240.5	24580800		240.5	15560600		240.5	51892600
241.5	24258600		241.5	14949300		241.5	50319300
242.5	23932000		242.5	14381500		242.5	48779400
243.5	23602700		243.5	13854900		243.5	47276600
244.5	23272700		244.5	13367300		244.5	45814000
245.5	22944100		245.5	12916900		245.5	44394500
246.5	22619300		246.5	12502000		246.5	43020400
247.5	22300600		247.5	12120800		247.5	41693500
248.5	21990400		248.5	11771800		248.5	40415300
249.5	21690600		249.5	11453600		249.5	39187100
250.5	21403200		250.5	11165100		250.5	38009500
251.5	21129900		251.5	10904900		251.5	36883000
252.5	20871700		252.5	10672100		252.5	35807800
253.5	20629600		253.5	10465600		253.5	34783900
254.5	20404000		254.5	10284700		254.5	33810800
255.5	20195100		255.5	10128300		255.5	32888100
256.5	20002300		256.5	9.99587e+06		256.5	32015000
257.5	19825100		257.5	9.88656e+06		257.5	31190600
258.5	19662100		258.5	9.79971e+06		258.5	30414000
259.5	19512000		259.5	9734600		259.5	29683900
260.5	19372800		260.5	9.69054e+06		260.5	28999100
261.5	19242300		261.5	9.66679e+06		261.5	28358300
262.5	19117900		262.5	9.66257e+06		262.5	27760100
263.5	18997000		263.5	9.677e+06		263.5	27203100
264.5	18876500		264.5	9.70914e+06		264.5	26685700
265.5	18753200		265.5	9.75792e+06		265.5	26206400
266.5	18623600		266.5	9822140		266.5	25763700
267.5	18484500		267.5	9.90046e+06		267.5	25356000
268.5	18332200		268.5	9.9914e+06		268.5	24981700
269.5	18163200		269.5	10093300		269.5	24639300
270.5	17974400		270.5	10204400		270.5	24327100
271.5	17762400		271.5	10322600		271.5	24043700
272.5	17524400		272.5	10446100		272.5	23787400
273.5	17257700		273.5	10572600		273.5	23556500
274.5	16960300		274.5	10699800		274.5	23349700
275.5	16630400		275.5	10825600		275.5	23165300
276.5	16267000		276.5	10947700		276.5	23001700
277.5	15869500		277.5	11063900		277.5	22857400
278.5	15438300		278.5	11172300		278.5	22731000
279.5	14974000		279.5	11270900		279.5	22620800
280.5	14478400		280.5	11358200		280.5	22525300
281.5	13953600		281.5	11432600		281.5	22443100
282.5	13402600		282.5	11493000		282.5	22372600
283.5	12828800		283.5	11538600		283.5	22312400
284.5	12236300		284.5	11568800		284.5	22261000
285.5	11629400		285.5	11583300		285.5	22216900
286.5	11012900		286.5	11582200		286.5	22178800
287.5	10391600		287.5	11565700		287.5	22145100
288.5	9.77042e+06		288.5	11534100		288.5	22114500
289.5	9154210		289.5	11488300		289.5	22085600
290.5	8.54761e+06		290.5	11428800		290.5	22057000
291.5	7954950		291.5	11356600		291.5	22027500
292.5	7.38016e+06		292.5	11272600		292.5	21995600
293.5	6826710		293.5	11177500		293.5	21960000
294.5	6.29751e+06		294.5	11072300		294.5	21919700
295.5	5.79491e+06		295.5	10957800		295.5	21873200
296.5	5320690		296.5	10834500		296.5	21819400
297.5	4.87606e+06		297.5	10703200		297.5	21757100
298.5	4.46165e+06		298.5	10564400		298.5	21685300
299.5	4.07764e+06		299.5	10418300		299.5	21602900
300.5	3.72369e+06		300.5	10265500		300.5	21508900
301.5	3.39912e+06		301.5	10106100		301.5	21402200
302.5	3.10288e+06		302.5	9940360		302.5	21282100
303.5	2.83367e+06		303.5	9.76841e+06		303.5	21147700
304.5	2590010		304.5	9.59046e+06		304.5	20998300
305.5	2.37024e+06		305.5	9406670		305.5	20833200
306.5	2.17267e+06		306.5	9217290		306.5	20651800
307.5	1995530		307.5	9.02261e+06		307.5	20453700
308.5	1.8371e+06		308.5	8823020		308.5	20238600
309.5	1.69568e+06		309.5	8.61898e+06		309.5	20006200
310.5	1569670		310.5	8.41109e+06		310.5	19756300
311.5	1.45754e+06		311.5	8.20003e+06		311.5	19489200
312.5	1.35787e+06		312.5	7.98661e+06		312.5	19204800
313.5	1.26936e+06		313.5	7.77176e+06		313.5	18903600
314.5	1190830		314.5	7556500		314.5	18585900
315.5	1.12122e+06		315.5	7.34193e+06		315.5	18252400
316.5	1.05956e+06		316.5	7.12925e+06		316.5	17903700
317.5	1005010		317.5	6.91967e+06		317.5	17540800
318.5	956823		318.5	6.71448e+06		318.5	17164500
319.5	914357		319.5	6.51492e+06		319.5	16776100
320.5	877033		320.5	6322260		320.5	16376700
321.5	844360		321.5	6.13768e+06		321.5	15967600
322.5	815920		322.5	5.96232e+06		322.5	15550200
323.5	791343		323.5	5.79718e+06		323.5	15125900
324.5	770323		324.5	5.64316e+06		324.5	14696300
325.5	752600		325.5	5.50103e+06		325.5	14262700
326.5	737963		326.5	5371340		326.5	13826700
327.5	726220		327.5	5.25451e+06		327.5	13389800
328.5	717237		328.5	5.15072e+06		328.5	12953500
329.5	710900		329.5	5.05996e+06		329.5	12519000
330.5	707113		330.5	4.98199e+06		330.5	12087900
331.5	705830		331.5	4.91633e+06		331.5	11661300
332.5	707013		332.5	4.86229e+06		332.5	11240300
333.5	710653		333.5	4818920		333.5	10826200
334.5	716757		334.5	4.78506e+06		334.5	10419800
335.5	725367		335.5	4.75932e+06		335.5	10021900
336.5	736537		336.5	4.7401e+06		336.5	9.63333e+06
337.5	750343		337.5	4.72558e+06		337.5	9.25466e+06
338.5	766890		338.5	4.71381e+06		338.5	8.88639e+06
339.5	786293		339.5	4702650		339.5	8.5289e+06
340.5	808700		340.5	4.68989e+06		340.5	8.18246e+06
341.5	834273		341.5	4.67323e+06		341.5	7847240
342.5	863200		342.5	4.65038e+06		342.5	7.52331e+06
343.5	895680		343.5	4.61909e+06		343.5	7.21067e+06
344.5	931937		344.5	4577220		344.5	6.90923e+06
345.5	972210		345.5	4.52285e+06		345.5	6.61883e+06
346.5	1.01675e+06		346.5	4454280		346.5	6.33925e+06
347.5	1065790		347.5	4.37017e+06		347.5	6.07023e+06
348.5	1.11959e+06		348.5	4269580		348.5	5.81146e+06
349.5	1.17839e+06		349.5	4152020		349.5	5.56261e+06
350.5	1.24238e+06		350.5	4017500		350.5	5.32331e+06
351.5	1311730		351.5	3.86656e+06		351.5	5093200
352.5	1.38655e+06		352.5	3.70027e+06		352.5	4.87189e+06
353.5	1.46685e+06		353.5	3.52019e+06		353.5	4.65898e+06
354.5	1.55255e+06		354.5	3.32838e+06		354.5	4.45411e+06
355.5	1643430		355.5	3.12723e+06		355.5	4.2569e+06
356.5	1.73911e+06		356.5	2919490		356.5	4.06698e+06
357.5	1.83903e+06		357.5	2.70806e+06		357.5	3.88402e+06
358.5	1.94238e+06		358.5	2.49593e+06		358.5	3.7077e+06
359.5	2.04816e+06		359.5	2.28603e+06		359.5	3.53771e+06
360.5	2155070		360.5	2081150		360.5	3.37377e+06
361.5	2.26158e+06		361.5	1.8838e+06		361.5	3.21562e+06
362.5	2.36587e+06		362.5	1696110		362.5	3.06302e+06
363.5	2.4659e+06		363.5	1.51984e+06		363.5	2.91578e+06
364.5	2.55941e+06		364.5	1356250		364.5	2.77369e+06
365.5	2.64398e+06		365.5	1.20617e+06		365.5	2.63658e+06
366.5	2717110		366.5	1069950		366.5	2.5043e+06
367.5	2.7763e+06		367.5	947553		367.5	2.37673e+06
368.5	2819160		368.5	838573		368.5	2.25373e+06
369.5	2.84349e+06		369.5	742307		369.5	2.13522e+06
370.5	2847460		370.5	657843		370.5	2.02109e+06
371.5	2.82965e+06		371.5	584127		371.5	1.91126e+06
372.5	2.78923e+06		372.5	520017		372.5	1.80567e+06
373.5	2.72596e+06		373.5	464357		373.5	1.70421e+06
374.5	2.64034e+06		374.5	416040		374.5	1.60686e+06
375.5	2.53353e+06		375.5	374007		375.5	1.51351e+06
376.5	2.40743e+06		376.5	337313		376.5	1.42411e+06
377.5	2.26453e+06		377.5	305110		377.5	1.33859e+06
378.5	2.10789e+06		378.5	276673		378.5	1.25689e+06
379.5	1940970		379.5	251387		379.5	1.17891e+06
380.5	1.76747e+06		380.5	228753		380.5	1.10459e+06
381.5	1591170		381.5	208357		381.5	1.03385e+06
382.5	1415770		382.5	189867		382.5	966589
383.5	1.24471e+06		383.5	173020		383.5	902731
384.5	1.08105e+06		384.5	157613		384.5	842177
385.5	927303		385.5	143480		385.5	784823
386.5	785457		386.5	130497		386.5	730589
387.5	656867		387.5	118550		387.5	679354
388.5	542287		388.5	107560		388.5	631023
389.5	441910		389.5	97456.7		389.5	585503
390.5	355437		390.5	88170		390.5	542674
391.5	282170		391.5	79650		391.5	502457
392.5	221100		392.5	71840		392.5	464743
393.5	171013		393.5	64700		393.5	429440
394.5	130590		394.5	58173.3		394.5	396446
395.5	98466.7		395.5	52230		395.5	365674
396.5	73336.7		396.5	46816.7		396.5	337040
397.5	53970		397.5	41910		397.5	310451
398.5	39263.3		398.5	37460		398.5	285829
399.5	28253.3		399.5	33433.3		399.5	263091
400.5	20120		400.5	29800		400.5	242160
401.5	14196.7		401.5	26526.7		401.5	222949
402.5	9930		402.5	23580		402.5	205383
403.5	6890		403.5	20933.3		403.5	189383
404.5	4750		404.5	18560		404.5	174874
405.5	3256.67		405.5	16436.7		405.5	161789
406.5	2223.33		406.5	14540		406.5	150034
407.5	1510		407.5	12843.3		407.5	139549
408.5	1023.33		408.5	11336.7		408.5	130240
409.5	693.333		409.5	9993.33		409.5	122046
410.5	466.667		410.5	8800		410.5	114880
411.5	316.667		411.5	7743.33		411.5	108674
412.5	213.333		412.5	6806.67		412.5	103366
413.5	143.333		413.5	5976.67		413.5	98862.9
414.5	96.6667		414.5	5243.33		414.5	95114.3
415.5	66.6667		415.5	4596.67		415.5	92045.7
416.5	40		416.5	4023.33		416.5	89600
417.5	26.6667		417.5	3520		417.5	87720
418.5	16.6667		418.5	3080		418.5	86348.6
419.5	13.3333		419.5	2690		419.5	85440
420.5	6.66667		420.5	2346.67		420.5	84937.1
421.5	6.66667		421.5	2046.67		421.5	84822.9
422.5	0		422.5	1786.67		422.5	85028.6
423.5	0		423.5	1556.67		423.5	85554.3
424.5	0		424.5	1353.33		424.5	86360
425.5	0		425.5	1176.67		425.5	87417.1
426.5	0		426.5	1023.33		426.5	88714.3
427.5	0		427.5	890		427.5	90228.6
428.5	0		428.5	773.333		428.5	91960
429.5	0		429.5	670		429.5	93885.7
430.5	0		430.5	580		430.5	96005.7
431.5	0		431.5	503.333		431.5	98314.3
432.5	0		432.5	436.667		432.5	100811
433.5	0		433.5	376.667		433.5	103491
434.5	0		434.5	326.667		434.5	106354
435.5	0		435.5	283.333		435.5	109411
436.5	0		436.5	243.333		436.5	112657
437.5	0		437.5	210		437.5	116097
438.5	0		438.5	180		438.5	119731
439.5	0		439.5	156.667		439.5	123566
440.5	0		440.5	133.333		440.5	127611
441.5	0		441.5	116.667		441.5	131874
442.5	0		442.5	100		442.5	136337
443.5	0		443.5	86.6667		443.5	141023
444.5	0		444.5	73.3333		444.5	145937
445.5	0		445.5	63.3333		445.5	151074
446.5	0		446.5	53.3333		446.5	156440
447.5	0		447.5	46.6667		447.5	162040
448.5	0		448.5	40		448.5	167869
449.5	0		449.5	33.3333		449.5	173926
450.5	0		450.5	30		450.5	180211
451.5	0		451.5	23.3333		451.5	186726
452.5	0		452.5	20		452.5	193457
453.5	0		453.5	16.6667		453.5	200406
454.5	0		454.5	16.6667		454.5	207560
455.5	0		455.5	13.3333		455.5	214914
456.5	0		456.5	10		456.5	222451
457.5	0		457.5	10		457.5	230154
458.5	0		458.5	6.66667		458.5	238011
459.5	0		459.5	6.66667		459.5	246000
460.5	0		460.5	6.66667		460.5	254103
461.5	0		461.5	3.33333		461.5	262286
462.5	0		462.5	3.33333		462.5	270531
463.5	0		463.5	3.33333		463.5	278800
464.5	0		464.5	0		464.5	287057
465.5	0		465.5	0		465.5	295274
466.5	0		466.5	0		466.5	303411
467.5	0		467.5	0		467.5	311423
468.5	0		468.5	0		468.5	319269
469.5	0		469.5	0		469.5	326903
470.5	0		470.5	0		470.5	334274
471.5	0		471.5	0		471.5	341337
472.5	0		472.5	0		472.5	348046
473.5	0		473.5	0		473.5	354343
474.5	0		474.5	0		474.5	360177
475.5	0		475.5	0		475.5	365509
476.5	0		476.5	0		476.5	370286
477.5	0		477.5	0		477.5	374451
478.5	0		478.5	0		478.5	377971
479.5	0		479.5	0		479.5	380806
480.5	0		480.5	0		480.5	382903
481.5	0		481.5	0		481.5	384240
482.5	0		482.5	0		482.5	384789
483.5	0		483.5	0		483.5	384514
484.5	0		484.5	0		484.5	383406
485.5	0		485.5	0		485.5	381446
486.5	0		486.5	0		486.5	378634
487.5	0		487.5	0		487.5	374971
488.5	0		488.5	0		488.5	370457
489.5	0		489.5	0		489.5	365114
490.5	0		490.5	0		490.5	358954
491.5	0		491.5	0		491.5	352023
492.5	0		492.5	0		492.5	344337
493.5	0		493.5	0		493.5	335954
494.5	0		494.5	0		494.5	326909
495.5	0		495.5	0		495.5	317263
496.5	0		496.5	0		496.5	307069
497.5	0		497.5	0		497.5	296389
498.5	0		498.5	0		498.5	285291
499.5	0		499.5	0		499.5	273840
500.5	0		500.5	0		500.5	262109
501.5	0		501.5	0		501.5	250160
502.5	0		502.5	0		502.5	238074
503.5	0		503.5	0		503.5	225914
504.5	0		504.5	0		504.5	213743
505.5	0		505.5	0		505.5	201634
506.5	0		506.5	0		506.5	189651
507.5	0		507.5	0		507.5	177846
508.5	0		508.5	0		508.5	166274
509.5	0		509.5	0		509.5	154983
510.5	0		510.5	0		510.5	144023
511.5	0		511.5	0		511.5	133434
512.5	0		512.5	0		512.5	123246
513.5	0		513.5	0		513.5	113480
514.5	0		514.5	0		514.5	104171
515.5	0		515.5	0		515.5	95331.4
516.5	0		516.5	0		516.5	86971.4
517.5	0		517.5	0		517.5	79102.9
518.5	0		518.5	0		518.5	71720
519.5	0		519.5	0		519.5	64828.6
520.5	0		520.5	0		520.5	58411.4
521.5	0		521.5	0		521.5	52468.6
522.5	0		522.5	0		522.5	46988.6
523.5	0		523.5	0		523.5	41948.6
524.5	0		524.5	0		524.5	37331.4
525.5	0		525.5	0		525.5	33120
526.5	0		526.5	0		526.5	29297.1
527.5	0		527.5	0		527.5	25834.3
528.5	0		528.5	0		528.5	22708.6
529.5	0		529.5	0		529.5	19902.9
530.5	0		530.5	0		530.5	17388.6
531.5	0		531.5	0		531.5	15148.6
532.5	0		532.5	0		532.5	13154.3
533.5	0		533.5	0		533.5	11388.6
534.5	0		534.5	0		534.5	9834.29
535.5	0		535.5	0		535.5	8462.86
536.5	0		536.5	0		536.5	7262.86
537.5	0		537.5	0		537.5	6217.14
538.5	0		538.5	0		538.5	5302.86
539.5	0		539.5	0		539.5	4508.57
540.5	0		540.5	0		540.5	3828.57
541.5	0		541.5	0		541.5	3234.29
542.5	0		542.5	0		542.5	2731.43
543.5	0		543.5	0		543.5	2297.14
544.5	0		544.5	0		544.5	1925.71
545.5	0		545.5	0		545.5	1611.43
546.5	0		546.5	0		546.5	1342.86
547.5	0		547.5	0		547.5	1114.29
548.5	0		548.5	0		548.5	925.714
549.5	0		549.5	0		549.5	765.714
550.5	0		550.5	0		550.5	634.286
551.5	0		551.5	0		551.5	520
552.5	0		552.5	0		552.5	428.571
553.5	0		553.5	0		553.5	348.571
554.5	0		554.5	0		554.5	285.714
555.5	0		555.5	0		555.5	234.286
556.5	0		556.5	0		556.5	188.571
557.5	0		557.5	0		557.5	154.286
558.5	0		558.5	0		558.5	125.714
559.5	0		559.5	0		559.5	102.857
560.5	0		560.5	0		560.5	80
561.5	0		561.5	0		561.5	62.8571
562.5	0		562.5	0		562.5	51.4286
563.5	0		563.5	0		563.5	40
564.5	0		564.5	0		564.5	34.2857
565.5	0		565.5	0		565.5	28.5714
566.5	0		566.5	0		566.5	22.8571
567.5	0		567.5	0		567.5	17.1429
568.5	0		568.5	0		568.5	11.4286
569.5	0		569.5	0		569.5	11.4286
570.5	0		570.5	0		570.5	5.71429
571.5	0		571.5	0		571.5	5.71429
572.5	0		572.5	0		572.5	0
573.5	0		573.5	0		573.5	0
574.5	0		574.5	0		574.5	0
575.5	0		575.5	0		575.5	0
576.5	0		576.5	0		576.5	0
577.5	0		577.5	0		577.5	0
578.5	0		578.5	0		578.5	0
579.5	0		579.5	0		579.5	0
580.5	0		580.5	0		580.5	0
581.5	0		581.5	0		581.5	0
582.5	0		582.5	0		582.5	0
583.5	0		583.5	0		583.5	0
584.5	0		584.5	0		584.5	0
585.5	0		585.5	0		585.5	0
586.5	0		586.5	0		586.5	0
587.5	0		587.5	0		587.5	0
588.5	0		588.5	0		588.5	0
589.5	0		589.5	0		589.5	0
590.5	0		590.5	0		590.5	0
591.5	0		591.5	0		591.5	0
592.5	0		592.5	0		592.5	0
593.5	0		593.5	0		593.5	0
594.5	0		594.5	0		594.5	0
595.5	0		595.5	0		595.5	0
596.5	0		596.5	0		596.5	0
597.5	0		597.5	0		597.5	0
598.5	0		598.5	0		598.5	0
599.5	0		599.5	0		599.5	0
600.5	0		600.5	0		600.5	0
601.5	0		601.5	0		601.5	0
602.5	0		602.5	0		602.5	0
603.5	0		603.5	0		603.5	0
604.5	0		604.5	0		604.5	0
605.5	0		605.5	0		605.5	0
606.5	0		606.5	0		606.5	0
607.5	0		607.5	0		607.5	0
608.5	0		608.5	0		608.5	0
609.5	0		609.5	0		609.5	0
610.5	0		610.5	0		610.5	0
611.5	0		611.5	0		611.5	0
612.5	0		612.5	0		612.5	0
613.5	0		613.5	0		613.5	0
614.5	0		614.5	0		614.5	0
615.5	0		615.5	0		615.5	0
616.5	0		616.5	0		616.5	0
617.5	0		617.5	0		617.5	0
618.5	0		618.5	0		618.5	0
619.5	0		619.5	0		619.5	0
620.5	0		620.5	0		620.5	0
621.5	0		621.5	0		621.5	0
622.5	0		622.5	0		622.5	0
623.5	0		623.5	0		623.5	0
624.5	0		624.5	0		624.5	0
625.5	0		625.5	0		625.5	0
626.5	0		626.5	0		626.5	0
627.5	0		627.5	0		627.5	0
628.5	0		628.5	0		628.5	0
629.5	0		629.5	0		629.5	0
630.5	0		630.5	0		630.5	0
631.5	0		631.5	0		631.5	0
632.5	0		632.5	0		632.5	0
633.5	0		633.5	0		633.5	0
634.5	0		634.5	0		634.5	0
635.5	0		635.5	0		635.5	0
636.5	0		636.5	0		636.5	0
637.5	0		637.5	0		637.5	0
638.5	0		638.5	0		638.5	0
639.5	0		639.5	0		639.5	0
640.5	0		640.5	0		640.5	0
641.5	0		641.5	0		641.5	0
642.5	0		642.5	0		642.5	0
643.5	0		643.5	0		643.5	0
644.5	0		644.5	0		644.5	0
645.5	0		645.5	0		645.5	0
646.5	0		646.5	0		646.5	0
647.5	0		647.5	0		647.5	0
648.5	0		648.5	0		648.5	0
649.5	0		649.5	0		649.5	0
650.5	0		650.5	0		650.5	0
651.5	0		651.5	0		651.5	0
652.5	0		652.5	0		652.5	0
653.5	0		653.5	0		653.5	0
654.5	0		654.5	0		654.5	0
655.5	0		655.5	0		655.5	0
656.5	0		656.5	0		656.5	0
657.5	0		657.5	0		657.5	0
658.5	0		658.5	0		658.5	0
659.5	0		659.5	0		659.5	0
660.5	0		660.5	0		660.5	0
661.5	0		661.5	0		661.5	0
662.5	0		662.5	0		662.5	0
663.5	0		663.5	0		663.5	0
664.5	0		664.5	0		664.5	0
665.5	0		665.5	0		665.5	0
666.5	0		666.5	0		666.5	0
667.5	0		667.5	0		667.5	0
668.5	0		668.5	0		668.5	0
669.5	0		669.5	0		669.5	0
670.5	0		670.5	0		670.5	0
671.5	0		671.5	0		671.5	0
672.5	0		672.5	0		672.5	0
673.5	0		673.5	0		673.5	0
674.5	0		674.5	0		674.5	0
675.5	0		675.5	0		675.5	0
676.5	0		676.5	0		676.5	0
677.5	0		677.5	0		677.5	0
678.5	0		678.5	0		678.5	0
679.5	0		679.5	0		679.5	0
680.5	0		680.5	0		680.5	0
681.5	0		681.5	0		681.5	0
682.5	0		682.5	0		682.5	0
683.5	0		683.5	0		683.5	0
684.5	0		684.5	0		684.5	0
685.5	0		685.5	0		685.5	0
686.5	0		686.5	0		686.5	0
687.5	0		687.5	0		687.5	0
688.5	0		688.5	0		688.5	0
689.5	0		689.5	0		689.5	0
690.5	0		690.5	0		690.5	0
691.5	0		691.5	0		691.5	0
692.5	0		692.5	0		692.5	0
693.5	0		693.5	0		693.5	0
694.5	0		694.5	0		694.5	0
695.5	0		695.5	0		695.5	0
696.5	0		696.5	0		696.5	0
697.5	0		697.5	0		697.5	0
698.5	0		698.5	0		698.5	0
699.5	0		699.5	0		699.5	0
700.5	0		700.5	0		700.5	0
701.5	0		701.5	0		701.5	0
702.5	0		702.5	0		702.5	0
703.5	0		703.5	0		703.5	0
704.5	0		704.5	0		704.5	0
705.5	0		705.5	0		705.5	0
706.5	0		706.5	0		706.5	0
707.5	0		707.5	0		707.5	0
708.5	0		708.5	0		708.5	0
709.5	0		709.5	0		709.5	0
710.5	0		710.5	0		710.5	0
711.5	0		711.5	0		711.5	0
712.5	0		712.5	0		712.5	0
713.5	0		713.5	0		713.5	0
714.5	0		714.5	0		714.5	0
715.5	0		715.5	0		715.5	0
716.5	0		716.5	0		716.5	0
717.5	0		717.5	0		717.5	0
718.5	0		718.5	0		718.5	0
719.5	0		719.5	0		719.5	0
720.5	0		720.5	0		720.5	0
721.5	0		721.5	0		721.5	0
722.5	0		722.5	0		722.5	0
723.5	0		723.5	0		723.5	0
724.5	0		724.5	0		724.5	0
725.5	0		725.5	0		725.5	0
726.5	0		726.5	0		726.5	0
727.5	0		727.5	0		727.5	0
728.5	0		728.5	0		728.5	0
729.5	0		729.5	0		729.5	0
730.5	0		730.5	0		730.5	0
731.5	0		731.5	0		731.5	0
732.5	0		732.5	0		732.5	0
733.5	0		733.5	0		733.5	0
734.5	0		734.5	0		734.5	0
735.5	0		735.5	0		735.5	0
736.5	0		736.5	0		736.5	0
737.5	0		737.5	0		737.5	0
738.5	0		738.5	0		738.5	0
739.5	0		739.5	0		739.5	0
740.5	0		740.5	0		740.5	0
741.5	0		741.5	0		741.5	0
742.5	0		742.5	0		742.5	0
743.5	0		743.5	0		743.5	0
744.5	0		744.5	0		744.5	0
745.5	0		745.5	0		745.5	0
746.5	0		746.5	0		746.5	0
747.5	0		747.5	0		747.5	0
748.5	0		748.5	0		748.5	0
749.5	0		749.5	0		749.5	0
750.5	0		750.5	0		750.5	0
751.5	0		751.5	0		751.5	0
752.5	0		752.5	0		752.5	0
753.5	0		753.5	0		753.5	0
754.5	0		754.5	0		754.5	0
755.5	0		755.5	0		755.5	0
756.5	0		756.5	0		756.5	0
757.5	0		757.5	0		757.5	0
758.5	0		758.5	0		758.5	0
759.5	0		759.5	0		759.5	0
760.5	0		760.5	0		760.5	0
761.5	0		761.5	0		761.5	0
762.5	0		762.5	0		762.5	0
763.5	0		763.5	0		763.5	0
764.5	0		764.5	0		764.5	0
765.5	0		765.5	0		765.5	0
766.5	0		766.5	0		766.5	0
767.5	0		767.5	0		767.5	0
768.5	0		768.5	0		768.5	0
769.5	0		769.5	0		769.5	0
770.5	0		770.5	0		770.5	0
771.5	0		771.5	0		771.5	0
772.5	0		772.5	0		772.5	0
773.5	0		773.5	0		773.5	0
774.5	0		774.5	0		774.5	0
775.5	0		775.5	0		775.5	0
776.5	0		776.5	0		776.5	0
777.5	0		777.5	0		777.5	0
778.5	0		778.5	0		778.5	0
779.5	0		779.5	0		779.5	0
780.5	0		780.5	0		780.5	0
781.5	0		781.5	0		781.5	0
782.5	0		782.5	0		782.5	0
783.5	0		783.5	0		783.5	0
784.5	0		784.5	0		784.5	0
785.5	0		785.5	0		785.5	0
786.5	0		786.5	0		786.5	0
787.5	0		787.5	0		787.5	0
788.5	0		788.5	0		788.5	0
789.5	0		789.5	0		789.5	0
790.5	0		790.5	0		790.5	0
791.5	0		791.5	0		791.5	0
792.5	0		792.5	0		792.5	0
793.5	0		793.5	0		793.5	0
794.5	0		794.5	0		794.5	0
795.5	0		795.5	0		795.5	0
796.5	0		796.5	0		796.5	0
797.5	0		797.5	0		797.5	0
798.5	0		798.5	0		798.5	0
799.5	0		799.5	0		799.5	0
800.5	0		800.5	0		800.5	0
801.5	0		801.5	0		801.5	0
802.5	0		802.5	0		802.5	0
803.5	0		803.5	0		803.5	0
804.5	0		804.5	0		804.5	0
805.5	0		805.5	0		805.5	0
806.5	0		806.5	0		806.5	0
807.5	0		807.5	0		807.5	0
808.5	0		808.5	0		808.5	0
809.5	0		809.5	0		809.5	0
810.5	0		810.5	0		810.5	0
811.5	0		811.5	0		811.5	0
812.5	0		812.5	0		812.5	0
813.5	0		813.5	0		813.5	0
814.5	0		814.5	0		814.5	0
815.5	0		815.5	0		815.5	0
816.5	0		816.5	0		816.5	0
817.5	0		817.5	0		817.5	0
818.5	0		818.5	0		818.5	0
819.5	0		819.5	0		819.5	0
820.5	0		820.5	0		820.5	0
821.5	0		821.5	0		821.5	0
822.5	0		822.5	0		822.5	0
823.5	0		823.5	0		823.5	0
824.5	0		824.5	0		824.5	0
825.5	0		825.5	0		825.5	0
826.5	0		826.5	0		826.5	0
827.5	0		827.5	0		827.5	0
828.5	0		828.5	0		828.5	0
829.5	0		829.5	0		829.5	0
830.5	0		830.5	0		830.5	0
831.5	0		831.5	0		831.5	0
832.5	0		832.5	0		832.5	0
833.5	0		833.5	0		833.5	0
834.5	0		834.5	0		834.5	0
835.5	0		835.5	0		835.5	0
836.5	0		836.5	0		836.5	0
837.5	0		837.5	0		837.5	0
838.5	0		838.5	0		838.5	0
839.5	0		839.5	0		839.5	0
840.5	0		840.5	0		840.5	0
841.5	0		841.5	0		841.5	0
842.5	0		842.5	0		842.5	0
843.5	0		843.5	0		843.5	0
844.5	0		844.5	0		844.5	0
845.5	0		845.5	0		845.5	0
846.5	0		846.5	0		846.5	0
847.5	0		847.5	0		847.5	0
848.5	0		848.5	0		848.5	0
849.5	0		849.5	0		849.5	0
850.5	0		850.5	0		850.5	0
851.5	0		851.5	0		851.5	0
852.5	0		852.5	0		852.5	0
853.5	0		853.5	0		853.5	0
854.5	0		854.5	0		854.5	0
855.5	0		855.5	0		855.5	0
856.5	0		856.5	0		856.5	0
857.5	0		857.5	0		857.5	0
858.5	0		858.5	0		858.5	0
859.5	0		859.5	0		859.5	0
860.5	0		860.5	0		860.5	0
861.5	0		861.5	0		861.5	0
862.5	0		862.5	0		862.5	0
863.5	0		863.5	0		863.5	0
864.5	0		864.5	0		864.5	0
865.5	0		865.5	0		865.5	0
866.5	0		866.5	0		866.5	0
867.5	0		867.5	0		867.5	0
868.5	0		868.5	0		868.5	0
869.5	0		869.5	0		869.5	0
870.5	0		870.5	0		870.5	0
871.5	0		871.5	0		871.5	0
872.5	0		872.5	0		872.5	0
873.5	0		873.5	0		873.5	0
874.5	0		874.5	0		874.5	0
875.5	0		875.5	0		875.5	0
876.5	0		876.5	0		876.5	0
877.5	0		877.5	0		877.5	0
878.5	0		878.5	0		878.5	0
879.5	0		879.5	0		879.5	0
880.5	0		880.5	0		880.5	0
881.5	0		881.5	0		881.5	0
882.5	0		882.5	0		882.5	0
883.5	0		883.5	0		883.5	0
884.5	0		884.5	0		884.5	0
885.5	0		885.5	0		885.5	0
886.5	0		886.5	0		886.5	0
887.5	0		887.5	0		887.5	0
888.5	0		888.5	0		888.5	0
889.5	0		889.5	0		889.5	0
890.5	0		890.5	0		890.5	0
891.5	0		891.5	0		891.5	0
892.5	0		892.5	0		892.5	0
893.5	0		893.5	0		893.5	0
894.5	0		894.5	0		894.5	0
895.5	0		895.5	0		895.5	0
896.5	0		896.5	0		896.5	0
897.5	0		897.5	0		897.5	0
898.5	0		898.5	0		898.5	0
899.5	0		899.5	0		899.5	0
900.5	0		900.5	0		900.5	0
901.5	0		901.5	0		901.5	0
902.5	0		902.5	0		902.5	0
903.5	0		903.5	0		903.5	0
904.5	0		904.5	0		904.5	0
905.5	0		905.5	0		905.5	0
906.5	0		906.5	0		906.5	0
907.5	0		907.5	0		907.5	0
908.5	0		908.5	0		908.5	0
909.5	0		909.5	0		909.5	0
910.5	0		910.5	0		910.5	0
911.5	0		911.5	0		911.5	0
912.5	0		912.5	0		912.5	0
913.5	0		913.5	0		913.5	0
914.5	0		914.5	0		914.5	0
915.5	0		915.5	0		915.5	0
916.5	0		916.5	0		916.5	0
917.5	0		917.5	0		917.5	0
918.5	0		918.5	0		918.5	0
919.5	0		919.5	0		919.5	0
920.5	0		920.5	0		920.5	0
921.5	0		921.5	0		921.5	0
922.5	0		922.5	0		922.5	0
923.5	0		923.5	0		923.5	0
924.5	0		924.5	0		924.5	0
925.5	0		925.5	0		925.5	0
926.5	0		926.5	0		926.5	0
927.5	0		927.5	0		927.5	0
928.5	0		928.5	0		928.5	0
929.5	0		929.5	0		929.5	0
930.5	0		930.5	0		930.5	0
931.5	0		931.5	0		931.5	0
932.5	0		932.5	0		932.5	0
933.5	0		933.5	0		933.5	0
934.5	0		934.5	0		934.5	0
935.5	0		935.5	0		935.5	0
936.5	0		936.5	0		936.5	0
937.5	0		937.5	0		937.5	0
938.5	0		938.5	0		938.5	0
939.5	0		939.5	0		939.5	0
940.5	0		940.5	0		940.5	0
941.5	0		941.5	0		941.5	0
942.5	0		942.5	0		942.5	0
943.5	0		943.5	0		943.5	0
944.5	0		944.5	0		944.5	0
945.5	0		945.5	0		945.5	0
946.5	0		946.5	0		946.5	0
947.5	0		947.5	0		947.5	0
948.5	0		948.5	0		948.5	0
949.5	0		949.5	0		949.5	0
950.5	0		950.5	0		950.5	0
951.5	0		951.5	0		951.5	0
952.5	0		952.5	0		952.5	0
953.5	0		953.5	0		953.5	0
954.5	0		954.5	0		954.5	0
955.5	0		955.5	0		955.5	0
956.5	0		956.5	0		956.5	0
957.5	0		957.5	0		957.5	0
958.5	0		958.5	0		958.5	0
959.5	0		959.5	0		959.5	0
960.5	0		960.5	0		960.5	0
961.5	0		961.5	0		961.5	0
962.5	0		962.5	0		962.5	0
963.5	0		963.5	0		963.5	0
964.5	0		964.5	0		964.5	0
965.5	0		965.5	0		965.5	0
966.5	0		966.5	0		966.5	0
967.5	0		967.5	0		967.5	0
968.5	0		968.5	0		968.5	0
969.5	0		969.5	0		969.5	0
970.5	0		970.5	0		970.5	0
971.5	0		971.5	0		971.5	0
972.5	0		972.5	0		972.5	0
973.5	0		973.5	0		973.5	0
974.5	0		974.5	0		974.5	0
975.5	0		975.5	0		975.5	0
976.5	0		976.5	0		976.5	0
977.5	0		977.5	0		977.5	0
978.5	0		978.5	0		978.5	0
979.5	0		979.5	0		979.5	0
980.5	0		980.5	0		980.5	0
981.5	0		981.5	0		981.5	0
982.5	0		982.5	0		982.5	0
983.5	0		983.5	0		983.5	0
984.5	0		984.5	0		984.5	0
985.5	0		985.5	0		985.5	0
986.5	0		986.5	0		986.5	0
987.5	0		987.5	0		987.5	0
988.5	0		988.5	0		988.5	0
989.5	0		989.5	0		989.5	0
990.5	0		990.5	0		990.5	0
991.5	0		991.5	0		991.5	0
992.5	0		992.5	0		992.5	0
993.5	0		993.5	0		993.5	0
994.5	0		994.5	0		994.5	0
995.5	0		995.5	0		995.5	0
996.5	0		996.5	0		996.5	0
997.5	0		997.5	0		997.5	0
998.5	0		998.5	0		998.5	0
999.5	0		999.5	0		999.5	0

## Sheet: Figure 6
Fig. 6f
	Non-treated			HDG			LDB			HDB
1 week	25.293	27.145	24.382	16.149	20.694	16.946	16.37	15.47	14.498	15.6	13	16.8
2 week	18.53	18.343	16.721	12.267	15.742	18.596	14.323	12.328	15.884	7.041	10.661	11.012
3 week	19.744	17.207	18.408	10.608	10.092	16.877	10.806	13.849	13.029	6.943	5.143	5.73
4 week	15.705	16.24	17.573	7.89	10.294	11.654	6.023	10.283	10.221	1.038	3.359	2.351
Fig. 6i							Fig. 6j							Fig. 6l
24h			1week				24h			1 week				3 week			4 week
HDG	LDB	HDB	HDG	LDB	HDB		HDG	LDB	HDB	HDG	LDB	HDB		HDG	LDB	HDB	HDG	LDB	HDB
1.55	1.76	2.82	34.55	13.15	46.34		1.62	6.89	7.02	9.22	5.33	14.13		288.222	443.97	716.08	519.158	597.479	932.247
3	1.21	3.62	27.45	10.47	38.54		4.07	4.08	7.1	1.63	1.5	7.86		251.971	476.641	760.835	489.62	633.731	1162.29
3.22	5.44	7.38	17.19	8.05	34.02		5.85	2.4	9.05	10.77	7.66	13.36		332.977	525.871	1069	471.718	560.78	901.366
3.6	0.67	12.61	9.98	7.9	30.69		6.36	6.38	10.11	2.2	8.33	27.53
3.75	1.28	8.72	8.31	7.78	29.79		7.12	6.44	7.63	10.74	2.76	22.48
4.9	5.6	6.12	8.24	7.62	22.69		7.49	5.45	10.44	9.61	5.99	21
4.95	1.62	6.78	8.1	7.28	19.13		8.32	5.1	6.68	18.07	22.6	18.37
4.99	2.29	11.23	7.44	6.07	18.15		8.85	0.21	4.85	13.47	4.99	12.55
5.34	0.89	10.56	6.83	5.92	16.98		10.61		9.42	2.69	9.4	18.23
5.6	1.62	2.6	5.79	5.18	16.13		13.83		5.05	4.91	3.04	17.41
5.6	2.03	3.02	5.73	5.16	14.8		13.83		14.14	2.18	6.5	6.81
6.53		4.32	5.27	5.08	14.3				3.32	9.85	16.34	33.33
		4.14	5.02	4.86	13.51				13.57	15.75	14.17	19.91
		4.59	4.73	3.71	13.31				7.3	1.21	11.13	21.75
		11.2	4.49	3.63	12.96				9.26	28.56	4.31	18.5
		4.74	2.82	2.85	11.22				2.98	2.46	2.54	27.84
		5.12		2.53	10.48				3.64	10.06	8.58	16.36
		5.27		1.91	10.19				6.09	8.89	9.67	15.92
		3.53		1.79	9.74				4.23	7.2	9.24	16.74
		3.79		1.74	8				10.72		8.27	23.25
		6.35			7.41				8.9		5.45	18.53
		16.51							5.83		22.43	14.33
		4.78							7.72			25.58
		8.44							23.14			19.58
		5.84							19.13			22.5
		5.53							5.68			22.11
		9.06							2.57			27.05
		5.53							3.28			29.42
		5.02							5.21			22.57
									3.73
									4.97
									6.15

## Sheet: Figure 7
Fig. 7a					Fig. 7b					Fig. 7c					Fig. 7d
Non-treated	HDG	LDB	HDB		Non-treated	HDG	LDB	HDB		Non-treated	HDG	LDB	HDB		Non-treated	HDG	LDB	HDB
39.465	54.44	50.809	64.173		6.84	13.4	6.79	42.5		1.74	1.99	1.07	7.87		139.776	222.473	343.372	1158.66
24.389	47.658	50.491	64.529		9.58	12.5	9.02	29.62		0.37	1.6	0.95	7.77		89.4386	579.778	239.102	757.756
25.261	50.872	31.144	58.123		3.42	10.06	11.4	28.09		0.36	1.42	0.95	3.4		141.124	488.991	453.036	660.227
40.172	45.845	31.011	53.824		3.46	9.11	17.19	27.92		0.09	1.35	0.86	3.94		137.529	513.26	243.596	887.195
35.016	26.032	39.9	49.036		8.89	8.72	18.84	24.37		0.71	1.28	0.83	6.36		171.237	242.248	174.383	626.07
28.738	33.804	34.424	58.608		1.21	8.48	19.27	23.85		0.53	1.02	0.66	2.08		128.09	240.001	195.956	513.26
Fig. 7e					Fig. 7f					Fig. 7g					Fig. 7h
Non-treated	HDG	LDB	HDB		Non-treated	HDG	LDB	HDB		Non-treated	HDG	LDB	HDB		Non-treated	HDG	LDB	HDB
749.57	4337.66	3588.1	16326.7		0.02733	0.178	0.26717	1.12467		15.8824	89.6946	79.0046	86.8439		4.23	2.78	0.66	1.26
446.46	4296.7	2957.31	6430.72		3.0543	42.862	43.2692	202.907		56.81	46.3235	50.5996	130.826		4.97	1.61	0.71	1.15
667.65	4288.51	1601.54	5791.74		1.62896	16.3914	31.7647	169.106		14.6606	36.1425	29.3213	342.998		5.56	1.5	0.8	1.09
602.11	2076.67	1470.46	5279.74		1.93439	8.24661	28.0996	103.744		7.94118	34.2082	28.8122	237.93		3.38	1.33	1.44	0.67
724.99	1462.27	1343.49	5058.56		1.62896	15.4751	22.0928	80.2263		22.3982	30.2376	24.5362	195.17		1.82	0.86	1.58	0.6
1409.02	2682.88	1146.88	6320.13		5.59955	12.9299	20.5656	71.3688		43.8801	25.1471	21.5837	232.534		1.78	0.68	1.84	0.58
					2.85068	12.8281	17.4095	59.6607
Fig. 7i
Non-treated	HDG	LDB	HDB
2.85	2.78	1.61	1.34
1.61	1.61	1.5	1.26
2.97	1.5	1.33	1.15
1.95	1.33	0.86	1.09
2.07	0.86	0.68	0.67
4.23	0.68	0.68	0.6

## Sheet: Figure 8
Fig. 8b					Fig. 8c					Fig. 8d
Non-treated	HDG	LDB	HDB		Non-treated	HDG	LDB	HDB		Non-treated	HDG	LDB	HDB
383	510	504	558		3	0	4	10		5	5	4	18
180	200	400	430		0	0	3	14		0	0	3	16
264	400	471	528		4	1	5	14		8	1	10	15
443	418	351	396		0	0	2	4		0	3	3	4
433	476	708	667		0	8	4	19		0	10	8	20
252	607	575	742		0	5	8	17		0	7	10	18
	Fig. 8f					Fig. 8g				Fig. 8i					Fig. 8k
	HDG	LDB	HDB			HDG	LDB	HDB		Non-treated	HDG	LDB	HDB		Non-treated	HDG	LDB	HDB
	19.33	16.07	17.79			36.08	42.03	36.5		1.78571	5.30303	7.60135	15.8333		868.35	3084.29	3342.34	16031.7
	21.34	14	21.09			36.08	45.39	42.78		2.20588	4.5	7.5	11.194		1175.55	4935.68	2420.74	12922.9
	5.06	17.47	8.81			36.77	39.56	38.97		2.13068	4.375	6.85484	14.7059		1449.98	4419.58	3182.59	7520.26
	10.58	21.79	31.82			22.25	59.26	24.53		2.08333	3.0303	6.81818	13.75		1617.92	2945.02	1617.92	15773.7
	7.37	16.15	26.27			37.97	26.6	25.8		1.57	5	5.06757	12.982		1908.74	2297.86	5144.58	13459.5
	12.09	18.35	5.66			34.94	24.46	30.27		2.0303	4.86111	5	14.2143		1507.33	4915.2	4177.92	8802.3
		9.07	16.86			45.61	25.3	24.55
			13.51					28.35
			6.44					20.99
			14.55					27.68
			21.29					24.63
			45.9					26.49
			20.83					39.75
			8.19					35.29
			12.19					42.99
			10.68					30.91
			6.31					38.86
			5.72					33.07

## Sheet: Figure S10
Fig. S10c
	Low packing			High packing
Small	22.448	10.381	15.214	13.599	16.602	16.16
Large	12.413	14.233	14.317	11.928	8.897	10.674
Fig. S10f
	Low packing			High packing
Small	12.659	10.676	11.78	6.069	8.883	6.823
Large	13.347	14.181	13.483	6.714	3.482	6.519

## Sheet: Figure S11
	HDG			150			300			1500			3000			6000
D1	95.4	94.2	96.5	96.5	97.1	96.7	97.4	96.9	97.8	97.2	98	98.5	94.2	93.7	93.8	94.4	94.1	93.4
D4	90.2	91.3	89.7	95.1	94.7	94.4	91.2	92.1	90.5	90.2	91.3	89.7	91.7	90.9	90	91.6	90.5	90.4
D7	93	92.1	94.2	93.2	93.5	92.9	90.4	91.2	89.5	93	92.1	94.2	89.5	90.6	88.7	87.5	88.6	87.9
D14	84.3	86.7	86	85.4	86.9	84.7	88.8	88.6	87.4	85.4	86.7	86.8	81.2	82.3	82.7	80.7	83.2	81.9

## Sheet: Figure S12
	LDG			HDG
D3	0.303	0.254	0.273	0.24742	0.24742	0.26035
D5	0.271	0.274	0.265	0.42368	0.39457	0.45117
D7	0.242	0.258	0.25	0.54982	0.55629	0.63714

[truncated: 13 more sheets: Figure S17, Figure S18, Figure S19, Figure S20, Figure S21, Figure S23, Figure S25, Figure S26, Figure S40, Figure S41, Figure S44, Figure S45, Figure S46]
